# Supplementary material for: In Vivo Confocal Microscopy as a Prognostic Indicator in Acanthamoeba Keratitis: Insights from a Retrospective Study
Source: Pathogens. 2026 Mar 2;15(3):262. doi: 10.3390/pathogens15030262 (PMC13028759; doi:10.3390/pathogens15030262)
Supplement: Supplementary file 1 [file pathogens-15-00262-s001.zip]

Archive with 1 entries (1 files):
- pathogens-4146723-supplementary.pdf
